# Supplementary material for: Studies on the Genus Pyrenopolyporus (Hypoxylaceae) in Thailand Using a Polyphasic Taxonomic Approach
Source: J Fungi (Basel). 2023 Mar 30;9(4):429. doi: 10.3390/jof9040429 (PMC10145029; doi:10.3390/jof9040429)
Supplement: Supplementary file 1 [file jof-09-00429-s001.zip]

Archive with 1 entries (1 files):
- jof-2228465-supplementary.pdf
